# Supplementary material for: Quantization and its breakdown in a Hubbard–Thouless pump
Source: Nat Phys. 2023 Jul 24;19(10):1471–5. doi: 10.1038/s41567-023-02145-w (PMC10567560; doi:10.1038/s41567-023-02145-w)
Supplement: Supplementary file 1 — Experimental data with uncertainties. [file 41567_2023_2145_MOESM1_ESM.xlsx]

## Sheet: Fig1d
U	Time	CoM	CoM_err
-3.1	1	0.595442	0.162682
-3.1	2	2.00168	0.259877
-3.1	3	2.70981	0.216694
-3.1	4	3.69633	0.176898
-3.1	5	4.64799	0.117169
0	0	0	0.151327
0	1	0.81175	0.148611
0	2	1.98831	0.253433
0	3	3.14338	0.157236
0	4	3.81713	0.210228
0	5	4.71722	0.0993246
3.1	0	0	0.0904885
3.1	1	0.344277	0.155737
3.1	2	0.8595	0.228595
3.1	3	1.1608	0.116678
3.1	4	1.20616	0.0777512
3.1	5	1.75338	0.17516

## Sheet: Fig1e
U	U_err	Efficiency	Efficiency_err
-3.13194	0.16271	0.96603	0.0349014
-2.81874	0.146439	0.954713	0.0348585
-2.45335	0.127456	0.939113	0.0318725
-2.03576	0.105762	1.00244	0.0321881
-1.56597	0.0813552	0.992162	0.0305655
-1.04398	0.0542368	0.900383	0.0265254
-0.52199	0.0271184	0.997006	0.0327059
0	0	0.95221	0.0345478
0.365393	0.0189829	0.930456	0.0354628
0.730785	0.0379658	0.999489	0.0366485
1.18012	0.0597768	0.977449	0.0363169
1.5906	0.0805687	0.936662	0.0328291
2.00108	0.101361	0.702525	0.0351303
2.41156	0.122153	0.456033	0.0377148
2.77072	0.140345	0.455412	0.0328016
3.07858	0.155939	0.392848	0.0274449
