# Supplementary material for: Quantization and its breakdown in a Hubbard–Thouless pump
Source: Nat Phys. 2023 Jul 24;19(10):1471–5. doi: 10.1038/s41567-023-02145-w (PMC10567560; doi:10.1038/s41567-023-02145-w)
Supplement: Supplementary file 2 — Experimental data with uncertainties. [file 41567_2023_2145_MOESM2_ESM.xlsx]

## Sheet: Fig2b
U	Time	DO	DO_err
-3	0	0.68862	0.0541838
-3	0.0625	0.728132	0.0448376
-3	0.125	0.774429	0.0314994
-3	0.1875	0.754864	0.0327877
-3	0.25	0.751853	0.0195293
-3	0.3125	0.768418	0.0313238
-3	0.375	0.71321	0.0496275
-3	0.4375	0.661104	0.0192081
-3	0.5	0.646647	0.0295626
-3	Max_attainable_DO	0.78834	0.03259
0	0	0.29113	0.0319828
0	0.0625	0.33963	0.0275887
0	0.125	0.38942	0.0316673
0	0.1875	0.47644	0.0399925
0	0.25	0.50541	0.0426622
0	0.3125	0.46422	0.0245188
0	0.375	0.384333	0.0356759
0	0.4375	0.320646	0.0459409
0	0.5	0.26788	0.030513
0	Max_attainable_DO	0.49319	0.02275

## Sheet: Fig2c
U	Period	Period_err	Efficiency	Efficiency_err
-3	0.73086	0.0224243	0.0137217	0.0717246
-3	1.46172	0.0448485	0.270716	0.0773809
-3	3.6543	0.112121	0.618916	0.0705716
-3	9.13575	0.280303	0.990343	0.0801758
-3	36.543	1.14347	0.96603	0.0349014
0	0.73086	0.0224243	0.0952557	0.0658376
0	1.46172	0.0448485	0.575888	0.0772116
0	3.6543	0.112121	0.819405	0.0801228
0	9.13575	0.280303	0.916174	0.0742151
0	36.543	1.14347	0.95221	0.0345478
