# Supplementary material for: Quantization and its breakdown in a Hubbard–Thouless pump
Source: Nat Phys. 2023 Jul 24;19(10):1471–5. doi: 10.1038/s41567-023-02145-w (PMC10567560; doi:10.1038/s41567-023-02145-w)
Supplement: Supplementary file 3 — Experimental data with uncertainties. [file 41567_2023_2145_MOESM3_ESM.xlsx]

## Sheet: Fig3b
Path	Time	DO	DO_err
1	0	0.049123	0.0226639
1	0.0625	0.0569986	0.0180875
1	0.125	0.106951	0.028327
1	0.1875	0.156265	0.0221483
1	0.25	0.105357	0.0325095
1	0.3125	0.0542398	0.0213783
1	0.375	0.0553704	0.0249369
1	0.4375	0.0400513	0.0252781
1	0.5	0.0289927	0.0073257
2	0	0.0561597	0.0370499
2	0.0625	0.0667396	0.0465953
2	0.125	0.10451	0.0189845
2	0.1875	0.23206	0.0398012
2	0.25	0.328472	0.0324145
2	0.3125	0.189309	0.0224011
2	0.375	0.132139	0.020426
2	0.4375	0.0774167	0.029223
2	0.5	0.0954858	0.0335078
3	0	0.0304053	0.0260223
3	0.0625	0.0706683	0.0212198
3	0.125	0.139566	0.0303982
3	0.1875	0.310287	0.0224172
3	0.25	0.477934	0.0201321
3	0.3125	0.3404	0.0251888
3	0.375	0.121838	0.0368388
3	0.4375	0.0479865	0.0200271
3	0.5	0.0554682	0.0192241
For all paths	Max_attainable_DO	0.5474	0.07001

## Sheet: Fig3c
Delta0	Delta0_err	Efficiency	Efficiency_err
0.240926	0.0129869	0.397512	0.03129
0.356183	0.00995032	0.385179	0.0334087
0.44482	0.0149122	0.543552	0.0389574
0.512617	0.0189668	0.677702	0.0341215
0.576491	0.0128679	0.849281	0.0338027
0.621993	0.0162371	0.945532	0.0296831
0.669118	0.0154526	0.92841	0.0344222
0.704663	0.0149318	1.00117	0.0315259
