# Supplementary material for: Quantization and its breakdown in a Hubbard–Thouless pump
Source: Nat Phys. 2023 Jul 24;19(10):1471–5. doi: 10.1038/s41567-023-02145-w (PMC10567560; doi:10.1038/s41567-023-02145-w)
Supplement: Supplementary file 4 — Numerical simulation data. [file 41567_2023_2145_MOESM4_ESM.csv]

L	U	Efficiency
4	-3.116883116883117	0.999229545345389
4	-3.038961038961039	0.9992052339767898
4	-2.961038961038961	0.9991797554182322
4	-2.883116883116883	0.9991530338700008
4	-2.8051948051948052	0.9991249872887527
4	-2.727272727272727	0.9990955267611988
4	-2.6493506493506493	0.9990645558033564
4	-2.5714285714285716	0.9990319695751806
4	-2.4935064935064934	0.998997653998619
4	-2.4155844155844157	0.9989614847653896
4	-2.3376623376623376	0.9989233262184324
4	-2.25974025974026	0.9988830300883382
4	-2.1818181818181817	0.9988404340629679
4	-2.103896103896104	0.9987953601646096
4	-2.0259740259740258	0.9987476129046228
4	-1.948051948051948	0.9986969771800794
4	-1.87012987012987	0.9986432158704454
4	-1.7922077922077921	0.998586067084554
4	-1.7142857142857142	0.998525240998652
4	-1.6363636363636365	0.998460416214816
4	-1.5584415584415585	0.9983912355550256
4	-1.4805194805194806	0.998317301189025
4	-1.4025974025974026	0.9982381689730118
4	-1.3246753246753247	0.9981533418501632
4	-1.2467532467532467	0.99806226213173
4	-1.1688311688311688	0.99796430243717
4	-1.0909090909090908	0.9978587550215212
4	-1.0129870129870129	0.9977448191548248
4	-0.935064935064935	0.9976215861383776
4	-0.8571428571428571	0.997488021440772
4	-0.7792207792207793	0.9973429433065636
4	-0.7012987012987013	0.9971849970229582
4	-0.6233766233766234	0.9970126238132644
4	-0.5454545454545454	0.9968240230436924
4	-0.4675324675324675	0.9966171060598232
4	-0.38961038961038963	0.9963894394801472
4	-0.3116883116883117	0.996138175123149
4	-0.23376623376623376	0.9958599628711684
4	-0.15584415584415584	0.995550841592769
4	-0.07792207792207792	0.9952061016327246
4	0.0	0.99482011015693
4	0.07792207792207792	0.9943860875482228
4	0.15584415584415584	0.9938958187028208
4	0.23376623376623376	0.9933392768983076
4	0.3116883116883117	0.9927041290167646
4	0.38961038961038963	0.9919750779627448
4	0.4675324675324675	0.9911329790122781
4	0.5454545454545454	0.9901536382338558
4	0.6233766233766234	0.9890061576705061
4	0.7012987012987013	0.98765062487794
4	0.7792207792207793	0.986034839028278
4	0.8571428571428571	0.984089597224005
4	0.935064935064935	0.9817217898067055
4	1.0129870129870129	0.9788040961098914
4	1.0909090909090908	0.9751592951039988
4	1.1688311688311688	0.9705358575132768
4	1.2467532467532467	0.964569102515033
4	1.3246753246753247	0.9567179270818814
4	1.4025974025974026	0.9461594359102072
4	1.4805194805194806	0.9316104123235726
4	1.5584415584415585	0.9110239315197955
4	1.6363636363636365	0.8810917205533899
4	1.7142857142857142	0.8365428345106469
4	1.7922077922077921	0.7696942617876462
4	1.87012987012987	0.6724171601510665
4	1.948051948051948	0.5448912386238889
4	2.0259740259740258	0.4070220974164238
4	2.103896103896104	0.2884331058325502
4	2.1818181818181817	0.20267963292364533
4	2.25974025974026	0.1454244206617621
4	2.3376623376623376	0.10761096414367577
4	2.4155844155844157	0.08209905475938539
4	2.4935064935064934	0.06434106312428024
4	2.5714285714285716	0.05158559963439035
4	2.6493506493506493	0.04215919993148942
4	2.727272727272727	0.03501812631817103
4	2.8051948051948052	0.02949123941299403
4	2.883116883116883	0.025133739939590786
4	2.961038961038961	0.02164247932324237
4	3.038961038961039	0.018805585964929872
4	3.116883116883117	0.016471623227286347
8	-3.116883116883117	0.9996144930625662
8	-3.038961038961039	0.9996023285796456
8	-2.961038961038961	0.9995895800812118
8	-2.883116883116883	0.9995762096402672
8	-2.8051948051948052	0.9995621762057773
8	-2.727272727272727	0.9995474352893075
8	-2.6493506493506493	0.9995319386143864
8	-2.5714285714285716	0.9995156337235525
8	-2.4935064935064934	0.9994984635370788
8	-2.4155844155844157	0.9994803658565052
8	-2.3376623376623376	0.9994612728049708
8	-2.25974025974026	0.999441110195014
8	-2.1818181818181817	0.9994197968128438
8	-2.103896103896104	0.9993972436063858
8	-2.0259740259740258	0.999373352761955
8	-1.948051948051948	0.999348016651859
8	-1.87012987012987	0.9993211166318884
8	-1.7922077922077921	0.9992925216638701
8	-1.7142857142857142	0.9992620867336104
8	-1.6363636363636365	0.9992296510288387
8	-1.5584415584415585	0.9991950358348259
8	-1.4805194805194806	0.999158042096652
8	-1.4025974025974026	0.9991184475866142
8	-1.3246753246753247	0.9990760036022852
8	-1.2467532467532467	0.9990304311044352
8	-1.1688311688311688	0.9989814161840788
8	-1.0909090909090908	0.9989286047225728
8	-1.0129870129870129	0.9988715960771488
8	-0.935064935064935	0.9988099355840676
8	-0.8571428571428571	0.9987431056207514
8	-0.7792207792207793	0.998670514903111
8	-0.7012987012987013	0.9985914856105113
8	-0.6233766233766234	0.9985052378224024
8	-0.5454545454545454	0.9984108706095886
8	-0.4675324675324675	0.9983073389376784
8	-0.38961038961038963	0.9981934252958942
8	-0.3116883116883117	0.9980677046385108
8	-0.23376623376623376	0.997928500789583
8	-0.15584415584415584	0.9977738318702452
8	-0.07792207792207792	0.9976013415013654
8	0.0	0.9974082114224956
8	0.07792207792207792	0.9971910496215922
8	0.15584415584415584	0.9969457458952906
8	0.23376623376623376	0.9966672836678986
8	0.3116883116883117	0.9963494924498412
8	0.38961038961038963	0.9959847188381604
8	0.4675324675324675	0.9955633843984942
8	0.5454545454545454	0.9950733844487828
8	0.6233766233766234	0.9944992599951776
8	0.7012987012987013	0.9938210414298724
8	0.7792207792207793	0.9930126096957564
8	0.8571428571428571	0.9920393358361662
8	0.935064935064935	0.990854621158813
8	1.0129870129870129	0.9893947282791684
8	1.0909090909090908	0.9875708957652468
8	1.1688311688311688	0.9852570291675242
8	1.2467532467532467	0.982269991040905
8	1.3246753246753247	0.9783371266377978
8	1.4025974025974026	0.973040995900262
8	1.4805194805194806	0.9657217076344394
8	1.5584415584415585	0.9552964358532118
8	1.6363636363636365	0.9399073450003373
8	1.7142857142857142	0.9161897795648946
8	1.7922077922077921	0.877658229309053
8	1.87012987012987	0.8112008632570448
8	1.948051948051948	0.692526488481854
8	2.0259740259740258	0.5041967687951532
8	2.103896103896104	0.3084542300789872
8	2.1818181818181817	0.18412317285064808
8	2.25974025974026	0.11859853576908108
8	2.3376623376623376	0.08250592193095496
8	2.4155844155844157	0.060753592646508814
8	2.4935064935064934	0.04660662810148075
8	2.5714285714285716	0.03686214260870634
8	2.6493506493506493	0.029852657153380594
8	2.727272727272727	0.024638064311173657
8	2.8051948051948052	0.020653136901010786
8	2.883116883116883	0.017540134735654078
8	2.961038961038961	0.015063057882514387
8	3.038961038961039	0.013060829327629973
8	3.116883116883117	0.011420338598689737
16	-3.116883116883117	0.999806966921172
16	-3.038961038961039	0.9998008758810962
16	-2.961038961038961	0.9997944924127306
16	-2.883116883116883	0.9997877975254266
16	-2.8051948051948052	0.9997807706643212
16	-2.727272727272727	0.999773389553397
16	-2.6493506493506493	0.9997656300199438
16	-2.5714285714285716	0.9997574657977922
16	-2.4935064935064934	0.9997488683063694
16	-2.4155844155844157	0.9997398064021326
16	-2.3376623376623376	0.9997302460983288
16	-2.25974025974026	0.99972015024845
16	-2.1818181818181817	0.9997094781878956
16	-2.103896103896104	0.999698185327409
16	-2.0259740259740258	0.9996862226907925
16	-1.948051948051948	0.9996735363879524
16	-1.87012987012987	0.9996600670128544
16	-1.7922077922077921	0.9996457489538316
16	-1.7142857142857142	0.9996305096014612
16	-1.6363636363636365	0.9996142684363054
16	-1.5584415584415585	0.9995969359752958
16	-1.4805194805194806	0.9995784125511716
16	-1.4025974025974026	0.999558586894306
16	-1.3246753246753247	0.9995373344794646
16	-1.2467532467532467	0.9995145155922174
16	-1.1688311688311688	0.9994899730593528
16	-1.0909090909090908	0.9994635295754452
16	-1.0129870129870129	0.999434984541356
16	-0.935064935064935	0.9994041103108912
16	-0.8571428571428571	0.9993706477159899
16	-0.7792207792207793	0.9993343007083642
16	-0.7012987012987013	0.9992947299136468
16	-0.6233766233766234	0.9992515448396516
16	-0.5454545454545454	0.9992042944098821
16	-0.4675324675324675	0.9991524554005996
16	-0.38961038961038963	0.9990954182373208
16	-0.3116883116883117	0.9990324694436872
16	-0.23376623376623376	0.9989627698168474
16	-0.15584415584415584	0.9988853271078266
16	-0.07792207792207792	0.9987989615812901
16	0.0	0.998702262272996
16	0.07792207792207792	0.9985935309890815
16	0.15584415584415584	0.998470710002815
16	0.23376623376623376	0.9983312878574538
16	0.3116883116883117	0.9981721754579792
16	0.38961038961038963	0.9979895413925296
16	0.4675324675324675	0.9977785906389762
16	0.5454545454545454	0.9975332636463072
16	0.6233766233766234	0.9972458218876206
16	0.7012987012987013	0.9969062691480683
16	0.7792207792207793	0.9965015313399324
16	0.8571428571428571	0.996014275214213
16	0.935064935064935	0.995421176947005
16	1.0129870129870129	0.994690335520808
16	1.0909090909090908	0.993777326919373
16	1.1688311688311688	0.9926190449501746
16	1.2467532467532467	0.991123838948326
16	1.3246753246753247	0.98915526451675
16	1.4025974025974026	0.986504426731532
16	1.4805194805194806	0.9828410906061295
16	1.5584415584415585	0.9776232193424476
16	1.6363636363636365	0.9699196520122122
16	1.7142857142857142	0.9580347577313209
16	1.7922077922077921	0.9386236464258034
16	1.87012987012987	0.9042565879478772
16	1.948051948051948	0.8351700494720083
16	2.0259740259740258	0.6697386210202847
16	2.103896103896104	0.3536128436739627
16	2.1818181818181817	0.16084423442371154
16	2.25974025974026	0.0918379877072617
16	2.3376623376623376	0.060760939499308726
16	2.4155844155844157	0.0436475941450869
16	2.4935064935064934	0.0330181474191793
16	2.5714285714285716	0.025887989163162928
16	2.6493506493506493	0.020843821839370943
16	2.727272727272727	0.017132950513499168
16	2.8051948051948052	0.014319296646553068
16	2.883116883116883	0.012133811702945252
16	2.961038961038961	0.010402227884698691
16	3.038961038961039	0.009007204598423968
16	3.116883116883117	0.00786718772792483
32	-3.116883116883117	0.9999032038504688
32	-3.038961038961039	0.9999001495318254
32	-2.961038961038961	0.9998969485784848
32	-2.883116883116883	0.9998935914680018
32	-2.8051948051948052	0.9998900678935988
32	-2.727272727272727	0.9998863666854376
32	-2.6493506493506493	0.9998824757227248
32	-2.5714285714285716	0.9998783818349041
32	-2.4935064935064934	0.999874070691014
32	-2.4155844155844157	0.999869526674953
32	-2.3376623376623376	0.9998647327450066
32	-2.25974025974026	0.9998596702751642
32	-2.1818181818181817	0.9998543188754212
32	-2.103896103896104	0.9998486561879218
32	-2.0259740259740258	0.9998426576552077
32	-1.948051948051948	0.999836296255996
32	-1.87012987012987	0.9998295422033364
32	-1.7922077922077921	0.9998223625988132
32	-1.7142857142857142	0.9998147210353884
32	-1.6363636363636365	0.9998065771400421
32	-1.5584415584415585	0.9997978860455312
32	-1.4805194805194806	0.9997885977784337
32	-1.4025974025974026	0.999778656548152
32	-1.3246753246753247	0.9997679999180492
32	-1.2467532467532467	0.999756557836097
32	-1.1688311688311688	0.9997442514969918
32	-1.0909090909090908	0.99973099200189
32	-1.0129870129870129	0.9997166787734634
32	-0.935064935064935	0.9997011976743054
32	-0.8571428571428571	0.9996844187636
32	-0.7792207792207793	0.9996661936109916
32	-0.7012987012987013	0.999646352065227
32	-0.6233766233766234	0.9996246983482778
32	-0.5454545454545454	0.9996010063100301
32	-0.4675324675324675	0.999575013632061
32	-0.38961038961038963	0.9995464147080426
32	-0.3116883116883117	0.9995148518462784
32	-0.23376623376623376	0.9994799043304888
32	-0.15584415584415584	0.9994410747266188
32	-0.07792207792207792	0.99939777162124
32	0.0	0.9993492876982408
32	0.07792207792207792	0.999294771672826
32	0.15584415584415584	0.9992331920565753
32	0.23376623376623376	0.9991632899522216
32	0.3116883116883117	0.9990835169620382
32	0.38961038961038963	0.9989919526697156
32	0.4675324675324675	0.998886193759219
32	0.5454545454545454	0.9987632032450798
32	0.6233766233766234	0.9986191028338638
32	0.7012987012987013	0.9984488830072102
32	0.7792207792207793	0.9982459921621328
32	0.8571428571428571	0.998001744903597
32	0.935064935064935	0.9977044548423564
32	1.0129870129870129	0.9973381391462262
32	1.0909090909090908	0.9968805425144928
32	1.1688311688311688	0.9963000529177428
32	1.2467532467532467	0.9955507632506198
32	1.3246753246753247	0.9945643351861868
32	1.4025974025974026	0.9932361514910006
32	1.4805194805194806	0.9914008370759114
32	1.5584415584415585	0.9887869632723641
32	1.6363636363636365	0.9849282530653056
32	1.7142857142857142	0.9789756009184885
32	1.7922077922077921	0.9692537641323682
32	1.87012987012987	0.9520361768067112
32	1.948051948051948	0.9172080036176844
32	2.0259740259740258	0.8246294975267326
32	2.103896103896104	0.44279827151148504
32	2.1818181818181817	0.13401532290015794
32	2.25974025974026	0.0685532212909905
32	2.3376623376623376	0.04365344695068885
32	2.4155844155844157	0.030797278298180686
32	2.4935064935064934	0.023063685973987447
32	2.5714285714285716	0.01797099448381445
32	2.6493506493506493	0.014409836101112463
32	2.727272727272727	0.011810364238122872
32	2.8051948051948052	0.00985017020559198
32	2.883116883116883	0.008333678976583771
32	2.961038961038961	0.007135748510602723
32	3.038961038961039	0.006172879460518033
32	3.116883116883117	0.0053874448973871844
64	-3.116883116883117	0.999951322315134
64	-3.038961038961039	0.9999497863571846
64	-2.961038961038961	0.9999481766613628
64	-2.883116883116883	0.9999464884392922
64	-2.8051948051948052	0.9999447165082316
64	-2.727272727272727	0.9999428552514757
64	-2.6493506493506493	0.9999408985741098
64	-2.5714285714285716	0.9999388398534848
64	-2.4935064935064934	0.99993667188334
64	-2.4155844155844157	0.9999343868113542
64	-2.3376623376623376	0.9999319760683462
64	-2.25974025974026	0.9999294302885176
64	-2.1818181818181817	0.999926739219191
64	-2.103896103896104	0.9999238916181739
64	-2.0259740259740258	0.9999208751374128
64	-1.948051948051948	0.999917676190023
64	-1.87012987012987	0.999914279798574
64	-1.7922077922077921	0.9999106694213112
64	-1.7142857142857142	0.9999068267523442
64	-1.6363636363636365	0.9999027314919218
64	-1.5584415584415585	0.999898361080632
64	-1.4805194805194806	0.9998936903920566
64	-1.4025974025974026	0.9998886913750624
64	-1.3246753246753247	0.9998833326373529
64	-1.2467532467532467	0.9998775789580564
64	-1.1688311688311688	0.9998713907158177
64	-1.0909090909090908	0.9998647232151114
64	-1.0129870129870129	0.9998575258895102
64	-0.935064935064935	0.9998497413560088
64	-0.8571428571428571	0.9998413042874006
64	-0.7792207792207793	0.9998321400622956
64	-0.7012987012987013	0.9998221631409904
64	-0.6233766233766234	0.9998112751025872
64	-0.5454545454545454	0.999799362260113
64	-0.4675324675324675	0.9997862927477924
64	-0.38961038961038963	0.9997719129434018
64	-0.3116883116883117	0.9997560430475758
64	-0.23376623376623376	0.9997384715872853
64	-0.15584415584415584	0.9997189485360138
64	-0.07792207792207792	0.9996971766412202
64	0.0	0.9996728004108562
64	0.07792207792207792	0.999645392014699
64	0.15584415584415584	0.9996144330834512
64	0.23376623376623376	0.9995792909996196
64	0.3116883116883117	0.9995391877140704
64	0.38961038961038963	0.9994931583083044
64	0.4675324675324675	0.9994399953193353
64	0.5454545454545454	0.9993781730444624
64	0.6233766233766234	0.9993057433069908
64	0.7012987012987013	0.9992201899367856
64	0.7792207792207793	0.9991182225732302
64	0.8571428571428571	0.9989954797482952
64	0.935064935064935	0.9988460937900429
64	1.0129870129870129	0.9986620409589194
64	1.0909090909090908	0.998432150312027
64	1.1688311688311688	0.9981405569015394
64	1.2467532467532467	0.9977642254017952
64	1.3246753246753247	0.9972688705208625
64	1.4025974025974026	0.9966020138707634
64	1.4805194805194806	0.995680710310971
64	1.5584415584415585	0.9943688352407704
64	1.6363636363636365	0.9924325537029048
64	1.7142857142857142	0.989446026405794
64	1.7922077922077921	0.9845689680525852
64	1.87012987012987	0.9759316094022809
64	1.948051948051948	0.9584559707678721
64	2.0259740259740258	0.9118116025726976
64	2.103896103896104	0.5949469587886896
64	2.1818181818181817	0.10811424264545623
64	2.25974025974026	0.05010041098368845
64	2.3376623376623376	0.03093083914509975
64	2.4155844155844157	0.021512082023697587
64	2.4935064935064934	0.015984249382462682
64	2.5714285714285716	0.01239472743534975
64	2.6493506493506493	0.00990728611402858
64	2.727272727272727	0.008102435575914058
64	2.8051948051948052	0.0067469722851782885
64	2.883116883116883	0.0057013473128861855
64	2.961038961038961	0.004877353238285309
64	3.038961038961039	0.004216241828707723
64	3.116883116883117	0.0036776421471529375
