# Supplementary material for: Quantization and its breakdown in a Hubbard–Thouless pump
Source: Nat Phys. 2023 Jul 24;19(10):1471–5. doi: 10.1038/s41567-023-02145-w (PMC10567560; doi:10.1038/s41567-023-02145-w)
Supplement: Supplementary file 5 — Numerical simulation data. [file 41567_2023_2145_MOESM5_ESM.csv]

U/Delta0	Time	DO
-3.0	0.0	0.797782796505249
-3.0	0.025	0.8127910909141081
-3.0	0.05	0.8477860299441278
-3.0	0.075	0.8872220860080875
-3.0	0.1	0.9221706947392662
-3.0	0.125	0.9500626297056948
-3.0	0.15	0.9701372932349476
-3.0	0.175	0.983486397791895
-3.0	0.2	0.9915247766547766
-3.0	0.225	0.9954962249905526
-3.0	0.25	0.9967150602638001
-3.0	0.275	0.9954962249905526
-3.0	0.3	0.9915247766547766
-3.0	0.32499999999999996	0.983486397791895
-3.0	0.3499999999999999	0.9701372932349476
-3.0	0.37500000000000006	0.9500626297056948
-3.0	0.4	0.9221706947392662
-3.0	0.42500000000000004	0.8872220860080875
-3.0	0.45	0.8477860299441278
-3.0	0.475	0.8127910909141081
-3.0	0.49999999999999994	0.797782796505249
0.0	0.0	0.4999999999999998
0.0	0.025	0.5072724946324679
0.0	0.05	0.5307578834320076
0.0	0.075	0.5744845920435853
0.0	0.1	0.6418026738603083
0.0	0.125	0.7297000898781004
0.0	0.15	0.8217182280010555
0.0	0.175	0.8978841665032604
0.0	0.2	0.9479524019535732
0.0	0.225	0.9728583726313822
0.0	0.25	0.980412980511688
0.0	0.275	0.9728583726313822
0.0	0.3	0.9479524019535732
0.0	0.32499999999999996	0.8978841665032604
0.0	0.3499999999999999	0.8217182280010555
0.0	0.37500000000000006	0.7297000898781004
0.0	0.4	0.6418026738603083
0.0	0.42500000000000004	0.5744845920435853
0.0	0.45	0.5307578834320076
0.0	0.475	0.5072724946324679
0.0	0.49999999999999994	0.4999999999999998
