# Supplementary material for: Quantization and its breakdown in a Hubbard–Thouless pump
Source: Nat Phys. 2023 Jul 24;19(10):1471–5. doi: 10.1038/s41567-023-02145-w (PMC10567560; doi:10.1038/s41567-023-02145-w)
Supplement: Supplementary file 6 — Numerical simulation data. [file 41567_2023_2145_MOESM6_ESM.csv]

Path	Time	DO
1	0.0	0.2022172034947496
1	0.025	0.20069477963183294
1	0.05	0.1970416120445012
1	0.075	0.1913598509984012
1	0.1	0.18370210630253164
1	0.125	0.17320366168565124
1	0.15	0.15965510150902967
1	0.175	0.1409848600110462
1	0.2	0.11445750566203135
1	0.225	0.08081446318485529
1	0.25	0.05343538279983244
1	0.275	0.08081446318485529
1	0.3	0.11445750566203135
1	0.32499999999999996	0.1409848600110462
1	0.3499999999999999	0.15965510150902967
1	0.37500000000000006	0.17320366168565124
1	0.4	0.18370210630253164
1	0.42500000000000004	0.1913598509984012
1	0.45	0.1970416120445012
1	0.475	0.20069477963183294
1	0.49999999999999994	0.2022172034947496
2	0.0	0.2022172034947496
2	0.025	0.2051916921752918
2	0.05	0.21284307318226328
2	0.075	0.22346969471083286
2	0.1	0.23562398353047986
2	0.125	0.24822548732405397
2	0.15	0.2644739446933527
2	0.175	0.2899031835967178
2	0.2	0.3338732412793397
2	0.225	0.3999015406821358
2	0.25	0.5290095374802714
2	0.275	0.3999015406821358
2	0.3	0.3338732412793397
2	0.32499999999999996	0.2899031835967178
2	0.3499999999999999	0.2644739446933527
2	0.37500000000000006	0.24822548732405397
2	0.4	0.23562398353047986
2	0.42500000000000004	0.22346969471083286
2	0.45	0.21284307318226328
2	0.475	0.2051916921752918
2	0.49999999999999994	0.2022172034947496
3	0.0	0.2022172034947496
3	0.025	0.20945150617351815
3	0.05	0.2268140156815488
3	0.075	0.2490262733293188
3	0.1	0.2717581257373566
3	0.125	0.2930879333799897
3	0.15	0.3185295488539301
3	0.175	0.3606889221672773
3	0.2	0.4481009707626792
3	0.225	0.6222631092994617
3	0.25	0.8000470550526461
3	0.275	0.6222631092994617
3	0.3	0.4481009707626792
3	0.32499999999999996	0.3606889221672773
3	0.3499999999999999	0.3185295488539301
3	0.37500000000000006	0.2930879333799897
3	0.4	0.2717581257373566
3	0.42500000000000004	0.2490262733293188
3	0.45	0.2268140156815488
3	0.475	0.20945150617351815
3	0.49999999999999994	0.2022172034947496
