# Supplementary material for: Quantization and its breakdown in a Hubbard–Thouless pump
Source: Nat Phys. 2023 Jul 24;19(10):1471–5. doi: 10.1038/s41567-023-02145-w (PMC10567560; doi:10.1038/s41567-023-02145-w)
Supplement: Supplementary file 7 — Experimental data with uncertainties for the conventional loading scheme only. Data for the improved loading scheme are the same as Fig. 1e. [file 41567_2023_2145_MOESM7_ESM.csv]

U	Efficiency	Efficiency_err
-3.541912632821724	0.6933622444397771	0.028214102231943462
-2.9515938606847696	0.6757306582449168	0.031673447891817516
-2.3612750885478158	0.7769659138527696	0.03095596655289442
-1.770956316410862	0.9158658000118652	0.02847127857757193
-1.1806375442739079	0.9710554263002906	0.03123774541897122
-0.5903187721369539	0.9806942141913259	0.031556294340277395
0.0	0.961289479748662	0.03184233684615501
0.3541912632821724	0.9100288347771264	0.03206191171297657
0.7083825265643447	0.9099016317665376	0.030305137632987443
1.062573789846517	0.8877551346585033	0.026669040984417386
1.4167650531286895	0.8359149697838214	0.031783573976331386
2.5974025974025974	0.6542907961012719	0.022735587021504716
2.9515938606847696	0.642164630889682	0.02071190062038546
3.541912632821724	0.6164989476222371	0.024492225324787467
